# Supplementary material for: Exploring functionally annotated transcriptional consensus regulatory elements with CONREL
Source: Database (Oxford). 2020 Nov 9;2020:baaa071. doi: 10.1093/database/baaa071 (PMC7805434; doi:10.1093/database/baaa071)
Supplement: baaa071_Supp [file baaa071_supp.zip]

Archive with 2 entries (2 files):
- SupplementaryFigures.docx
- SupplementaryTables.xlsx
