# Supplementary material for: Exploring functionally annotated transcriptional consensus regulatory elements with CONREL
Source: Database (Oxford). 2020 Nov 9;2020:baaa071. doi: 10.1093/database/baaa071 (PMC7805434; doi:10.1093/database/baaa071)
Supplement: baaa071_Supp [file baaa071_supp.zip › SupplementaryTables.xlsx]

## Sheet: SupplementaryTable1
Supplementary Table 1: summary of cell-lines and tissues
The last column for both narrow and broad peaks indicates which functional region type(s) were analyzed, based on available histone markers: promoter (light grey) if only the H3K4me3 marker is available; promoter and enhancer (dark grey) if H3K4me3 and H3K4me1 markers are available; promoters, enhancer and active enhancers (black) if H3K4me3 and H3K4me1 and H3K27ac markers are available
	Narrow peaks			Broad peaks
Cell line	# Experiments	# Replicates		# Experiments	# Replicates		Tissue
adipocyte	2	2		NA	NA		adipose
subcutaneous abdominal adipose tissue	11	0		NA	NA		adipose
adrenal gland	17	2		3	0		adrenal gland
aorta	6	0		3	0		aorta
ascending aorta	6	0		NA	NA		aorta
fibroblast of the aortic adventitia	1	1		NA	NA		aorta
thoracic aorta	6	3		NA	NA		aorta
urinary bladder	3	0		NA	NA		bladder
B cell	9	4		5	0		blood
CD14-positive monocyte	7	3		6	0		blood
CD4-positive, alpha-beta memory T cell	8	4		NA	NA		blood
CD4-positive, alpha-beta T cell	9	5		NA	NA		blood
CD4,CD25-positive, alpha-beta regulatory T cell	3	2		NA	NA		blood
CD8-positive, alpha-beta memory T cell	3	2		NA	NA		blood
CD8-positive, alpha-beta T cell	9	3		NA	NA		blood
common myeloid progenitor, CD34-positive	15	6		2	0		blood
DND-41	4	4		3	0		blood
DOHH2	3	3		NA	NA		blood
effector memory CD4-positive, alpha-beta T cell	3	3		NA	NA		blood
GM06990	1	1		NA	NA		blood
GM08714	1	1		NA	NA		blood
GM12864	1	1		NA	NA		blood
GM12865	1	1		NA	NA		blood
GM12875	1	0		NA	NA		blood
GM12878	5	5		4	1		blood
HL-60	1	1		NA	NA		blood
Jurkat clone E61	1	1		NA	NA		blood
K562	7	7		3	0		blood
Karpas-422	3	3		NA	NA		blood
KMS-11	3	3		NA	NA		blood
Loucy	2	2		NA	NA		blood
MM.1S	3	3		NA	NA		blood
mononuclear cell	2	2		NA	NA		blood
naive thymus-derived CD4-positive, alpha-beta T cell	7	4		NA	NA		blood
natural killer cell	3	0		3	0		blood
NB4	1	0		NA	NA		blood
NCI-H929	2	2		NA	NA		blood
neutrophil	5	3		2	0		blood
OCI-LY1	3	3		NA	NA		blood
OCI-LY3	3	3		NA	NA		blood
OCI-LY7	3	3		NA	NA		blood
peripheral blood mononuclear cell	10	0		NA	NA		blood
regulatory T cell	1	0		NA	NA		blood
SU-DHL-6	2	2		NA	NA		blood
T-cell	5	1		3	0		blood
T-helper 17 cell	3	2		NA	NA		blood
osteoblast	3	3		3	0		bone
angular gyrus	6	0		NA	NA		brain
astrocyte of the cerebellum	1	1		NA	NA		brain
BE2C	1	1		NA	NA		brain
brain	4	2		2	0		brain
brain microvascular endothelial cell	1	1		NA	NA		brain
caudate nucleus	6	0		NA	NA		brain
cerebellum	1	0		NA	NA		brain
choroid plexus epithelial cell	1	1		NA	NA		brain
cingulate gyrus	6	0		NA	NA		brain
germinal matrix	4	0		2	0		brain
layer of hippocampus	9	0		NA	NA		brain
middle frontal area 46	6	0		NA	NA		brain
SK-N-MC	4	4		NA	NA		brain
SK-N-SH	7	7		NA	NA		brain
substantia nigra	5	1		NA	NA		brain
temporal lobe	6	0		NA	NA		brain
breast epithelium	3	1		NA	NA		breast
fibroblast of breast	6	0		NA	NA		breast
fibroblast of mammary gland	1	1		NA	NA		breast
mammary epithelial cell	7	5		5	0		breast
MCF-7	5	5		NA	NA		breast
myoepithelial cell of mammary gland	4	0		NA	NA		breast
HeLa-S3	5	5		3	0		cervix
Caco-2	1	1		NA	NA		colon
colonic mucosa	6	0		3	0		colon
HCT116	6	6		NA	NA		colon
muscle layer of colon	4	0		NA	NA		colon
sigmoid colon	9	0		1	0		colon
transverse colon	6	0		NA	NA		colon
large intestine	3	0		3	0		colon/rectum
duodenal mucosa	5	0		2	0		duodenum
muscle layer of duodenum	5	0		NA	NA		duodenum
Peyer’s patch	3	1		NA	NA		duodenum/jejunum/ileum
small intestine	10	0		6	0		duodenum/jejunum/ileum
amnion	3	0		3	0		embryonic
chorion	6	0		NA	NA		embryonic
chorionic villus	12	0		NA	NA		embryonic
ectodermal cell	3	2		NA	NA		embryonic
endodermal cell	4	3		2	0		embryonic
endothelial cell of umbilical vein	4	4		3	0		embryonic
fibroblast of villous mesenchyme	1	1		NA	NA		embryonic
gastroesophageal sphincter	3	2		NA	NA		embryonic
H1-hESC	9	8		3	0		embryonic
H7-hESC	2	1		2	0		embryonic
H9	5	5		NA	NA		embryonic
HEK293	2	2		NA	NA		embryonic
HUES48	3	2		NA	NA		embryonic
HUES6	3	3		NA	NA		embryonic
HUES64	3	3		NA	NA		embryonic
mesendoderm	3	3		2	0		embryonic
mesodermal cell	3	2		3	0		embryonic
trophoblast cell	4	3		NA	NA		embryonic
UCSF-4	3	2		2	0		embryonic
epithelial cell of esophagus	1	1		NA	NA		esophagus
esophagus	6	0		2	0		esophagus
esophagus muscularis mucosa	3	1		NA	NA		esophagus
esophagus squamous epithelium	3	1		NA	NA		esophagus
fibroblast of gingiva	1	1		NA	NA		gingiva
astrocyte	2	2		3	0		glia
mid-neurogenesis radial glial cells	2	2		NA	NA		glia
radial glial cell	2	2		NA	NA		glia
cardiac fibroblast	2	1		NA	NA		heart
cardiac mesoderm	4	4		NA	NA		heart
cardiac muscle cell	4	4		NA	NA		heart
coronary artery	2	1		NA	NA		heart
heart	3	0		1	0		heart
heart left ventricle	10	0		NA	NA		heart
heart right ventricle	6	0		2	0		heart
right atrium auricular region	3	0		NA	NA		heart
right cardiac atrium	3	0		3	0		heart
epithelial cell of proximal tubule	1	1		NA	NA		kidney
kidney	8	0		2	0		kidney
kidney epithelial cell	1	1		NA	NA		kidney
hepatocyte	3	3		NA	NA		liver
HepG2	5	5		3	0		liver
liver	10	0		NA	NA		liver
right lobe of liver	3	2		NA	NA		liver
A549	6	6		6	0		lung
bronchial epithelial cell	1	1		NA	NA		lung
fibroblast of lung	8	7		3	0		lung
fibroblast of pulmonary artery	1	1		NA	NA		lung
IMR-90	3	3		2	0		lung
lung	11	0		4	0		lung
PC-9	3	3		NA	NA		lung
upper lobe of left lung	2	0		NA	NA		lung
WI38	2	2		NA	NA		lung
A673	3	3		NA	NA		muscle
gastrocnemius medialis	9	6		NA	NA		muscle
muscle of leg	3	0		3	0		muscle
muscle of trunk	3	0		3	0		muscle
myotube	3	3		3	0		muscle
psoas muscle	7	0		NA	NA		muscle
skeletal muscle cell	1	1		NA	NA		muscle
skeletal muscle myoblast	4	4		3	0		muscle
skeletal muscle satellite cell	2	2		NA	NA		muscle
skeletal muscle tissue	7	0		5	0		muscle
smooth muscle cell	3	3		NA	NA		muscle
tibial nerve	3	0		NA	NA		nerve
bipolar neuron	3	3		NA	NA		neuron
GM23338	3	3		NA	NA		neuron
neural cell	2	2		NA	NA		neuron
neural progenitor cell	3	3		NA	NA		neuron
neural stem progenitor cell	5	4		3	0		neuron
neuroepithelial stem cell	3	3		NA	NA		neuron
neurosphere	10	0		4	0		neuron
neuron	NA	NA		2	0		neuron
ovary	4	0		3	0		ovary
body of pancreas	8	4		NA	NA		pancreas
endocrine pancreas	7	0		NA	NA		pancreas
Panc1	4	4		NA	NA		pancreas
pancreas	6	0		3	0		pancreas
placenta	9	0		3	0		placenta
placental basal plate	5	0		NA	NA		placenta
LNCaP clone FGC	1	1		NA	NA		prostate
PC-3	3	3		NA	NA		prostate
prostate	2	0		NA	NA		prostate
mucosa of rectum	6	0		6	0		rectum
rectal smooth muscle tissue	3	0		3	0		rectum
retinal pigment epithelial cell	1	1		NA	NA		retina
WERI-Rb-1	1	1		NA	NA		retina
ACC112	3	2		NA	NA		salivary gland
fibroblast of dermis	3	3		3	0		skin
fibroblast of pedal digit skin	1	1		NA	NA		skin
fibroblast of skin of abdomen	1	1		NA	NA		skin
fibroblast of upper leg skin	1	1		NA	NA		skin
foreskin fibroblast	12	3		6	0		skin
foreskin keratinocyte	13	6		5	0		skin
foreskin melanocyte	8	1		6	0		skin
GM23248	3	3		NA	NA		skin
HFF-Myc	1	1		NA	NA		skin
iPS DF 19.11	3	3		3	0		skin
iPS DF 6.9	3	2		3	0		skin
iPS-11a	1	0		NA	NA		skin
iPS-15b	2	0		2	0		skin
iPS-18a	3	0		NA	NA		skin
iPS-18c	1	1		NA	NA		skin
iPS-20b	3	2		3	0		skin
keratinocyte	4	4		3	0		skin
astrocyte of the spinal cord	1	1		NA	NA		spinal cord
spinal cord	3	0		NA	NA		spinal cord
spleen	10	0		NA	NA		spleen
mucosa of stomach	2	0		2	0		stomach
stomach	12	0		6	0		stomach
stomach smooth muscle	4	0		3	0		stomach
mesenchymal stem cell	5	5		3	0		stromal
NT2/D1	2	2		NA	NA		testis
testis	1	0		NA	NA		testis
thymus	6	0		6	0		thymus
Parathyroid adenoma	5	0		NA	NA		thyroid
thyroid gland	9	5		NA	NA		thyroid
vagina	2	2		NA	NA		vagina

## Sheet: SupplementaryTable2
Supplementary Table 2: summary of number and percentage of genome spanned for cell-lines and tissues consensus regions
	Narrow Peak						Broad Peak
	Promoter		Enhancer		Active enhancer		Promoter		Enhancer		Active enhancer
Tissue	# regions	%	# regions	%	# regions	%	# regions	%	# regions	%	# regions	%
adipose	17579	0.51	51429	1.45	66635	1.37
adrenal_gland	18371	0.5	88175	0.63	49720	0.42	16903	0.56	103792	6.1	46442	4.03
aorta	17274	0.53	25630	0.48	11178	0.24	14853	0.49	99436	3.3	21219	1.71
bladder	19245	0.48	199704	0.85	19232	0.1
blood	19693	0.61	247068	9.6	57848	3.45	18270	0.64	74495	7.8	12060	2.18
bone	18354	0.46	166023	1.77	73038	1.09	17595	0.57	83609	2.38	36074	1.5
brain	19358	0.6	152976	3.65	51047	1.53	12180	0.43	9648	1.58
breast	17114	0.56	112060	2.57	8138	0.32	14610	0.48	87248	4.25	33758	2.74
cervix	16562	0.39	96462	1.41	25297	0.62	15439	0.51	43712	1.89	8297	0.65
colon	18003	0.54	98449	2.94	34071	1.32	17406	0.61	10517	1.65	4026	0.83
duodenum	17872	0.55	59921	1.13	18433	0.43	14500	0.52	7936	1.11	12307	1.49
embryonic	18458	0.59	297753	7.89	60410	2.33	18246	0.64	107237	14.62	15071	3.73
esophagus	18028	0.57	41220	1.86	21000	1.15	17686	0.57
gingiva	20950	0.47
glia	19223	0.44	9864	0.17			17361	0.55	59596	2.12	21733	1.09
heart	18037	0.57	103905	1.68	36739	0.65	17262	0.61	118478	5.39	35486	2.98
kidney	18092	0.5	79486	0.67	29262	0.34	15745	0.52	26034	1.71
liver	17314	0.52	61375	2.11	14128	0.73	16755	0.54	71729	2.77	6340	0.65
lung	18346	0.53	98938	2.76	21752	0.85	16658	0.58	30154	3.51	5227	0.94
muscle	18457	0.58	217070	6.31	69712	2.73	18052	0.63	83236	10.14	31186	5.24
nerve	21050	0.46	162259	2.14	95395	1.48
neuron	17742	0.56	131736	4.99	16958	1.07	15514	0.55	59832	5.68	12639	1.05
ovary	19411	0.42	266090	1.59	82497	0.67	16425	0.54	119387	4.82	35303	2.59
pancreas	17030	0.5	69830	2.14	17052	0.87	17650	0.56	150642	5.57	17843	1.33
placenta	13483	0.39	87808	2.31	22875	0.9	16090	0.52	66281	4.53	25880	2.69
prostate	15634	0.46	145816	2.22	65277	1.39
rectum	21203	0.49	11885	0.22	3756	0.09	17091	0.6	4164	0.58	1298	0.22
retina	16913	0.43
salivary_gland	20685	0.49	185026	3.45	47417	1.45
skin	19578	0.63	260688	6.94	33439	1.32	20529	0.71	148211	14.82	27062	3.87
spinal_cord	17414	0.47	211197	3.2	43644	1.05
spleen	18403	0.46	105279	0.69	55078	0.43
stomach	18779	0.5	111214	2.69	17434	0.51	16770	0.59	22953	3.29	678	0.11
stromal	23748	0.27	79234	0.44	27409	0.19	18196	0.55	213662	5.21	47700	1.93
testis	16179	0.49	112979	0.49
thymus	19602	0.4	79378	0.83	19457	0.33	14905	0.5	27464	1.8	8342	0.92
thyroid	15410	0.42	1391	0.03	667	0.02
vagina	18813	0.48
Cell-line
A549	25890	0.55	95901	1.38	15988	0.41	23330	0.66	58533	1.79	3384	0.22
A673	26763	0.51	130448	1.49	38588	0.81
ACC112	27216	0.58	185026	3.45	57161	1.97
BE2C	26468	0.52
B_cell	23983	0.56	61906	0.93	20058	0.52	20330	0.59	24691	1.58	7696	0.9
CD14-positive_monocyte	23482	0.5	90899	1.79	27674	1.33	19646	0.55	56599	2.47	17771	1.93
CD4-positive,_CD25-positive,_alpha-beta_regulatory_T_cell	22578	0.51	75264	0.77	40520	0.59
CD4-positive,_alpha-beta_T_cell	24316	0.52	106167	1.33	26485	0.84
CD4-positive,_alpha-beta_memory_T_cell	25935	0.44	66675	0.68	6535	0.15
CD8-positive,_alpha-beta_T_cell	23315	0.46	108618	1.84	6087	0.39
CD8-positive,_alpha-beta_memory_T_cell	24038	0.41	65385	0.83	11659	0.23
Caco-2	25956	0.53
DND-41	19156	0.22	87318	1.61	47331	1.97	17552	0.52	32043	1.35	18261	1.22
DOHH2	22215	0.51	71839	1.17	5797	0.18
GM06990	26371	0.49
GM08714	26392	0.28
GM12864	25888	0.45
GM12865	27125	0.47
GM12875	23775	0.47
GM12878	28404	0.38	59599	0.71	25839	0.46	22140	0.61	57650	1.78	7701	0.52
GM23248	25496	0.58	137566	1.89	58977	1.21
GM23338	30308	0.59	179180	1.83	33043	0.56
H1-hESC	30180	0.55	77246	0.31	3993	0.03	23720	0.66	63805	3.4	25550	2.32
H7-hESC	29020	0.53	192710	1.07			22495	0.64	60913	2.6
H9	36689	0.43	12203	0.04	1075	0.005
HCT116	24894	0.47	62105	0.68	16426	0.33
HEK293	27275	0.5
HFF-Myc	23452	0.54
HL-60	24539	0.47
HUES48	32268	0.54	203433	1.9	80615	1.13
HUES6	30611	0.59	182299	1.75	14779	0.28
HUES64	28011	0.61	192728	1.78	29513	0.56
HeLa-S3	22216	0.48	96462	1.41	29825	0.84	20865	0.61	43712	1.89	9365	0.86
HepG2	28768	0.44	170031	3.22	35655	2.11	22503	0.64	71729	2.77	7206	0.84
IMR-90	28273	0.46	100778	0.72	37009	0.37	22237	0.64
Jurkat_clone_E61	23891	0.45
K562	22455	0.47	36752	0.21	10773	0.09	20758	0.58	44474	1.46	7319	0.44
KMS-11	9362	0.16	110608	2.09	22768	1.16
Karpas-422	22574	0.41	102089	1.92	27170	1.12
LNCaP_clone_FGC	22392	0.5
Loucy	22810	0.49	115713	1.11
MCF-7	28885	0.5	157230	1.89	19278	0.67
MM	25825	0.45	87136	1.1	11155	0.3
NB4	27692	0.43
NCI-H929	24358	0.46	100033	0.97
NT2_D1	32304	0.5	112979	0.49
OCI-LY1	21449	0.48	77728	1.6	38651	1.7
OCI-LY3	22728	0.51	109751	1.88	15243	0.54
OCI-LY7	21058	0.47	82740	1.29	21251	0.81
PC-3	27295	0.51	145816	2.22	71028	1.63
PC-9	25874	0.41	98974	2.05	51027	1.78
Panc1	26564	0.52	81336	0.93	44355	0.8
Parathyroid_adenoma	27183	0.55	37792	0.32	14684	0.17
Peyers_patch	24920	0.6	11155	0.06	8880	0.05
SK-N-MC	23264	0.48	193822	2.79	73286	1.91
SK-N-SH	25222	0.53	11687	0.06	6503	0.04
SU-DHL-6	25438	0.36
T-cell	28498	0.38	70981	0.58	38241	0.4	20949	0.61	45405	2.98	9971	1.22
T-helper_17_cell	26117	0.45	99040	1.28	27389	0.7
UCSF-4	25426	0.56	184143	1.52	10578	0.16	23576	0.67	128538	7.18
WERI-Rb-1	25657	0.52
WI38	23776	0.5
adipocyte	28209	0.55	161406	1.75
adrenal_gland	24535	0.61	88175	0.63	52019	0.46	22906	0.67	103792	6.1	47906	4.41
amnion	25460	0.5	143892	2.48	40661	1.41	21545	0.64	62321	5.44	16544	3.07
angular_gyrus	33694	0.5	124789	1.2	54155	0.77
aorta	28650	0.42	28903	0.12	11443	0.06	20438	0.59	99436	3.3	23606	2.15
ascending_aorta	24835	0.62	37343	0.35	30158	0.31
astrocyte	28639	0.49					23303	0.65	59596	2.12	24141	1.46
astrocyte_of_the_cerebellum	23969	0.57
astrocyte_of_the_spinal_cord	26468	0.53
bipolar_neuron	28580	0.6	243902	4.11	63263	2.29
body_of_pancreas	22480	0.33	151073	2.71	71326	2.32
brain	26783	0.18	21599	0.2			18993	0.39	64515	5.6
brain_microvascular_endothelial_cell	28080	0.54
breast_epithelium	25339	0.67	27528	0.29	21686	0.25
bronchial_epithelial_cell	23714	0.53
cardiac_fibroblast	29300	0.47
cardiac_mesoderm	32439	0.5
cardiac_muscle_cell	25226	0.39
caudate_nucleus	32602	0.56	113989	1.05	48627	0.67
cerebellum	24019	0.53
chorion	24612	0.44	115783	1.13	33077	0.58
chorionic_villus	24967	0.52	186234	1.61	107851	1.32
choroid_plexus_epithelial_cell	26237	0.54
cingulate_gyrus	31244	0.57	139516	1.36	48846	0.79
colonic_mucosa	26718	0.43	57445	0.47	28957	0.32	25528	0.75	40025	2.06	10710	1.28
common_myeloid_progenitor,_CD34-positive	27329	0.63	156736	1.61	2737	0.08	24649	0.72	50482	1.9
coronary_artery	25655	0.64
duodenal_mucosa	32140	0.56	123705	1.32	24123	0.44	25686	0.75	42236	2.99
ectodermal_cell	26110	0.55	208556	3.39	21749	0.86	23879	0.7
effector_memory_CD4-positive,_alpha-beta_T_cell	29120	0.41	43488	0.29	14393	0.13
endocrine_pancreas	27299	0.54	26021	0.13	4437	0.03
endodermal_cell	28746	0.51	43645	0.26	11654	0.1
endothelial_cell_of_umbilical_vein	27010	0.38					22217	0.63	56600	2.19	21393	1.74
epithelial_cell_of_esophagus	27109	0.51
epithelial_cell_of_proximal_tubule	26314	0.58
esophagus	28236	0.53	41918	0.22	17650	0.11	23773	0.68
esophagus_muscularis_mucosa	24566	0.65	118067	2.95	54674	2.29
esophagus_squamous_epithelium	25423	0.68	86379	1.81	60142	1.71
fibroblast_of_breast	23343	0.44	145547	1.4	4353	0.08
fibroblast_of_dermis	33040	0.34	119142	0.91	45652	0.5	23660	0.65	74441	2.72	26161	1.67
fibroblast_of_gingiva	27605	0.56
fibroblast_of_lung	30079	0.53	86726	0.57	26169	0.27	22822	0.65	46609	2.32	17842	1.79
fibroblast_of_mammary_gland	28257	0.49
fibroblast_of_pedal_digit_skin	26807	0.51
fibroblast_of_pulmonary_artery	25850	0.54
fibroblast_of_skin_of_abdomen	29679	0.54
fibroblast_of_the_aortic_adventitia	33955	0.51
fibroblast_of_upper_leg_skin	29679	0.52
fibroblast_of_villous_mesenchyme	27657	0.55
foreskin_fibroblast	27599	0.69	176059	2.4	26781	0.75	25777	0.76	47973	3.69	18752	2.66
foreskin_keratinocyte	23850	0.62	191549	2.74	46254	1.36	23079	0.67	49964	3.05	23677	2.03
foreskin_melanocyte	24300	0.62	155172	2.48	18014	0.73	22222	0.65	15457	1.19	3274	0.49
gastrocnemius_medialis	25907	0.56	168708	2.75	80962	2.43
gastroesophageal_sphincter	24455	0.63	10508	0.09	8672	0.08
germinal_matrix	24366	0.62	120520	1.06			23180	0.69	18425	1.53
heart	27714	0.29	88587	1.01			21661	0.61
heart_left_ventricle	28024	0.55	155123	1.31	76035	0.92
heart_right_ventricle	25466	0.58	32599	0.15	13750	0.08	24195	0.72
hepatocyte	26994	0.27	70081	0.58	42971	0.42
iPS-11a	28698	0.53
iPS-15b	32711	0.61	181818	1.94			24538	0.74	104967	6.65
iPS-18a	27741	0.62	143508	2.15	7842	0.2
iPS-18c	39644	0.42
iPS-20b	36297	0.41	108568	0.86	24289	0.25	24303	0.73	84494	4.98	14021	1.22
iPS_DF_19	34400	0.44	204385	1.05	1927	0.02	24789	0.69	153625	4.1	32764	1.47
iPS_DF_6	34169	0.13	65523	0.27	1335	0.01	22349	0.65	127665	4.14	19877	1.29
keratinocyte	27980	0.43					23539	0.65	70877	2.51	22304	1.58
kidney	33559	0.5	79486	0.67	33272	0.43	21408	0.62	26034	1.71
kidney_epithelial_cell	26630	0.54
large_intestine	29696	0.57	196476	2.66	92960	1.94	23500	0.69	60083	5.01	30819	4.24
layer_of_hippocampus	29468	0.59	138910	1.62	57319	1.14
liver	29799	0.53	172085	1.91	46638	1.07
lung	32842	0.53	300852	2.88	26677	0.67	20224	0.57	161027	6.1	60939	4.66
mammary_epithelial_cell	26993	0.49	153778	1.62	52723	0.95	20125	0.58	87248	4.25	39170	3.56
mesenchymal_stem_cell	31142	0.33	79234	0.44	28319	0.2	24207	0.66	213662	5.21	48700	2.07
mesendoderm	21332	0.16	56162	0.38	838	0.01	21000	0.59	76784	3.16
mesodermal_cell	24226	0.56	248816	3.57	52945	1.56	22737	0.68	92344	8.09	41305	5.97
mid-neurogenesis_radial_glial_cells	28981	0.4	64748	0.53
middle_frontal_area_46	32542	0.55	87852	0.75	38948	0.5
mononuclear_cell	21689	0.44	114391	1.92
mucosa_of_rectum	31889	0.55	101982	0.75	43654	0.46	23621	0.7	23538	1.79	10648	1.21
mucosa_of_stomach	27204	0.44	169934	2.74			21781	0.65	65991	5.47
muscle_layer_of_colon	29521	0.49	167855	3.46	71264	2.87
muscle_layer_of_duodenum	28742	0.52	69898	0.65	34846	0.4
muscle_of_leg	28740	0.57	201665	2.73	79358	2	22896	0.67	89096	6.2	40960	4.95
muscle_of_trunk	28042	0.56	200080	3.15	47766	1.47	22434	0.66	105359	6.43	28643	3.33
myoepithelial_cell_of_mammary_gland	30206	0.54	216296	1.79
myotube	28593	0.43	116974	0.86	60466	0.57	24020	0.67	63995	2.47	28218	2.03
naive_thymus-derived_CD4-positive,_alpha-beta_T_cell	23434	0.4	99474	1.31	4103	0.18
natural_killer_cell	24771	0.48	117674	2.02	34483	1.26	20063	0.58	51969	3.29	13232	1.64
neural_cell	26710	0.32
neural_progenitor_cell	25623	0.59	148946	2.28	16021	0.55
neural_stem_progenitor_cell	28853	0.33	64032	0.35	7811	0.06	21402	0.63	97233	4.93	13243	1.16
neuroepithelial_stem_cell	29789	0.31	12441	0.07	2899	0.02
neuron							21153	0.63	91945	5.48
neurosphere	23735	0.61	195191	3.97	60082	3.06	22372	0.65	41624	2.63
neutrophil	20633	0.48	70462	1.13	25465	0.69	21211	0.61	32302	1.54
osteoblast	24382	0.55	166023	1.77	80505	1.31	23454	0.67	83609	2.38	39294	1.94
ovary	25973	0.51	266090	1.59	89859	0.81	22329	0.65	119387	4.82	41243	3.49
pancreas	27283	0.53	146347	0.95	24969	0.31	23698	0.67	150642	5.57	18575	1.5
peripheral_blood_mononuclear_cell	23986	0.51	55707	0.39	13005	0.14
placenta	25047	0.56	186349	2.32	103076	2.05	21861	0.62	66281	4.53	26797	2.98
placental_basal_plate	22798	0.36	194622	2.83	46892	1.52
prostate	22949	0.53
psoas_muscle	25456	0.58	45949	0.22	17050	0.1
radial_glial_cell	31092	0.5	31197	0.21
rectal_smooth_muscle_tissue	34470	0.6	95175	1.01	48519	0.67	25516	0.76	37904	2.41	13745	1.47
regulatory_T_cell	28758	0.37
retinal_pigment_epithelial_cell	29255	0.54
right_atrium_auricular_region	24850	0.59	66100	0.28	15435	0.07
right_cardiac_atrium	26254	0.6	242170	1.72	77107	0.76	23450	0.68	118478	5.39	39319	3.77
right_lobe_of_liver	25530	0.62	20408	0.09	7247	0.04
sigmoid_colon	25907	0.55	59985	0.34	33177	0.22	21919	0.63
skeletal_muscle_cell	25276	0.58
skeletal_muscle_myoblast	26499	0.44	104137	0.69	47666	0.42	23062	0.65	65246	3.03	29775	2.99
skeletal_muscle_satellite_cell	27203	0.56	154662	1.81
skeletal_muscle_tissue	31384	0.59	181849	1.85	65373	1	23394	0.69	46156	2.99	22691	2.01
small_intestine	27430	0.55	112624	0.81	55334	0.53	20146	0.59	27893	2.27	14520	2.09
smooth_muscle_cell	25425	0.58	43443	0.4	18879	0.23
spinal_cord	29458	0.59	211197	3.2	55076	1.72
spleen	24455	0.56	105279	0.69	57688	0.47
stomach	28861	0.6	241296	1.89	101538	1.26	21569	0.61	45251	2.08	9814	0.85
stomach_smooth_muscle	29771	0.52	209380	2.26	64143	1.14	25662	0.76	40267	2.2	8677	0.88
subcutaneous_abdominal_adipose_tissue	28789	0.65	225238	3.05	74902	1.77
substantia_nigra	33114	0.48	112981	1.14	47802	0.74
temporal_lobe	32672	0.54	125579	1.18	51736	0.71
testis	26384	0.63
thoracic_aorta	25495	0.6	83528	0.86	20445	0.32
thymus	25820	0.49	79378	0.83	24476	0.51	20489	0.6	27464	1.8	9589	1.22
thyroid_gland	25405	0.41	12228	0.11	8747	0.09
tibial_nerve	27675	0.56	162259	2.14	101882	1.67
transverse_colon	17906	0.43	111964	0.52	32482	0.18
trophoblast_cell	31876	0.37	109970	0.61	31162	0.24
upper_lobe_of_left_lung	26963	0.42
urinary_bladder	25682	0.58	199704	0.85	19724	0.1
vagina	25131	0.58

## Sheet: SupplementaryTable3
Supplementary Table 3: Percentile of the distribution of region length
	Narrow Peak																					Broad Peak
	Promoter							Enhancer							Active enhancer							Promoter							Enhancer							Active enhancer
Tissue	0	0.05	0.25	0.5	0.75	0.95	1	0	0.05	0.25	0.5	0.75	0.95	1	0	0.05	0.25	0.5	0.75	0.95	1	0	0.05	0.25	0.5	0.75	0.95	1	0	0.05	0.25	0.5	0.75	0.95	1	0	0.05	0.25	0.5	0.75	0.95	1
adipose	12	279	632	1000	1000	1647	4159	17	261	466	734	1159	2107	15534	1	55	224	459	900	1874	15534
adrenal_gland	1	164	601	1000	1000	1614	4119	1	30	134	190	280	533	3040	1	47	169	224	337	627	3040	3	517	1000	1000	1066	1759	4544	160	235	733	1340	2364	5298	47512	160	613	1318	2121	3464	7106	47512
aorta	5	304	870	1000	1000	1702	4165	11	217	347	499	737	1305	6241	41	247	398	578	852	1492	4037	2	500	992	1000	1067	1733	4544	124	125	172	516	1298	3883	32121	124	252	998	1978	3407	6942	32121
bladder	1	175	519	869	1000	1520	3699	110	110	110	110	147	226	959	110	110	110	136	183	288	840
blood	7	308	936	1000	1000	1708	4544	8	252	481	848	1518	3534	46116	26	371	810	1449	2444	5001	26849	52	894	1000	1000	1022	1797	5716	105	573	1339	2324	3982	9351	104156	145	1250	2768	4349	7023	15420	74109
bone	1	148	437	892	1000	1546	3699	1	40	156	247	429	930	5676	1	82	219	373	620	1220	5676	1	232	1000	1000	1000	1780	5716	100	107	205	405	1034	3177	48987	100	114	234	702	1711	4028	48987
brain	9	298	887	1000	1000	1719	4210	8	205	346	544	937	2046	18757	29	257	447	716	1198	2473	15521	7	1000	1000	1000	1135	1807	4544	333	1290	2564	4058	6388	13221	62188	0	0	0	0	0	0	0
breast	20	419	1000	1000	1011	1742	4544	11	209	356	555	904	1861	10795	102	375	672	1031	1588	2793	6444	1	312	1000	1000	1083	1775	4544	1	120	288	906	2045	5117	30421	2	174	847	1998	3530	7172	30421
cervix	1	120	384	774	1000	1516	3847	1	58	211	325	578	1320	6921	1	167	349	614	1038	1979	6921	1	294	1000	1000	1026	1797	5716	100	117	250	734	1582	4056	108812	100	148	554	1551	3234	6785	108812
colon	9	283	707	1000	1000	1689	3820	37	256	433	703	1205	2497	13342	38	271	537	945	1614	3224	13342	78	923	1000	1000	1096	1810	5355	171	1269	2607	4116	6389	11732	59460	383	2173	3860	5558	8208	14236	59460
duodenum	11	305	827	1000	1000	1688	4186	17	221	340	487	738	1380	5462	17	243	405	604	924	1695	5462	85	974	1000	1000	1156	1827	4109	238	1245	2373	3706	5661	10497	33492	8	793	1936	3143	4936	9555	37242
embryonic	6	347	988	1000	1000	1742	4544	9	221	374	602	1036	2288	21690	25	300	579	959	1583	3082	17861	30	1000	1000	1000	1074	1817	5716	134	782	1786	3048	5149	12002	137303	238	1671	3423	5529	9236	23070	137303
esophagus	12	382	950	1000	1000	1726	4263	270	417	706	1120	1799	3551	21629	270	482	865	1394	2179	4245	21629	2	403	998	1000	1000	1753	4109	0	0	0	0	0	0	0	0	0	0	0	0	0	0
gingiva	1	104	343	648	1000	1473	3820	0	0	0	0	0	0	0	0	0	0	0	0	0	0
glia	6	198	408	651	1000	1439	3439	27	207	323	459	658	1153	3646	0	0	0	0	0	0	0	1	205	1000	1000	1000	1769	8635	100	117	246	687	1366	3126	54807	100	127	307	992	1852	3958	54807
heart	7	342	918	1000	1000	1718	4155	21	179	276	402	622	1230	9553	61	194	301	441	677	1352	9461	28	905	1000	1000	1098	1809	4544	130	138	287	841	1912	4796	38561	130	267	1016	2037	3553	7226	38561
kidney	4	250	581	1000	1000	1619	4102	1	34	154	217	328	672	5387	1	66	187	285	456	917	5387	1	390	1000	1000	1071	1775	4609	174	211	705	1508	2820	6028	41133	0	0	0	0	0	0	0
liver	7	288	752	1000	1000	1663	3961	13	251	473	823	1425	2860	15440	63	336	750	1342	2181	4001	15440	1	226	1000	1000	1000	1782	4269	100	115	229	657	1417	4025	67037	100	168	865	2430	4152	8653	67037
lung	7	258	658	1000	1000	1669	4544	24	211	384	641	1129	2392	13812	36	266	534	950	1647	3223	12823	43	856	1000	1000	1104	1819	4544	106	521	1324	2274	4091	11938	128209	156	914	2170	3741	6342	19830	128209
muscle	8	315	921	1000	1000	1717	4180	7	233	393	634	1119	2592	23998	27	268	494	867	1602	3474	23998	24	803	1000	1000	1059	1805	6169	115	599	1493	2599	4551	11462	108875	116	919	2156	3661	6253	16162	108875
nerve	1	156	360	620	1000	1411	3742	190	190	230	311	477	1018	8734	190	190	254	366	586	1239	8734
neuron	18	328	981	1000	1000	1735	4160	17	284	553	940	1557	3055	20975	75	508	1115	1721	2578	4604	20975	19	879	1000	1000	1126	1819	5355	137	877	1678	2510	3758	6917	38432	120	356	1241	2133	3500	6610	24756
ovary	1	153	376	605	1000	1350	3719	100	100	111	146	216	437	3801	100	100	136	199	314	627	3801	1	519	1000	1000	1050	1732	4109	104	108	249	750	1759	4241	41091	104	200	907	1863	3172	6177	41091
pancreas	6	284	649	1000	1000	1653	4265	25	228	412	701	1226	2636	17964	62	350	744	1275	2073	4127	17964	1	319	957	1000	1000	1736	5355	144	147	245	685	1491	3965	42183	144	181	655	1580	3208	7198	42183
placenta	13	328	669	1000	1000	1612	4109	185	266	418	626	996	2126	14568	185	339	596	952	1549	3144	14568	1	412	975	1000	1043	1736	4109	180	213	697	1478	2818	6606	44797	180	438	1374	2488	4298	8995	44797
prostate	4	292	711	1000	1000	1683	3961	1	74	225	366	631	1280	5914	1	176	351	570	876	1592	5914
rectum	2	201	415	679	1000	1453	3820	170	218	327	468	711	1336	5578	170	255	403	604	899	1636	5578	27	949	1000	1000	1103	1812	4544	251	1157	2394	3636	5709	10677	34115	704	1832	3053	4736	6756	11780	34115
retina	8	242	491	898	1000	1545	3563	0	0	0	0	0	0	0	0	0	0	0	0	0	0
salivary_gland	1	140	388	768	1000	1506	4448	205	205	270	419	739	1573	10611	205	248	479	802	1290	2264	10611
skin	6	338	1000	1000	1000	1750	7666	15	231	402	645	1069	2158	15948	53	348	651	1032	1620	2926	13486	10	937	1000	1000	1000	1799	5716	100	590	1411	2414	3997	8159	112642	138	1037	2213	3586	5550	11162	106578
spinal_cord	8	264	536	1000	1000	1605	4109	205	205	238	326	528	1296	14729	205	209	304	490	917	2237	14729
spleen	1	127	504	889	1000	1531	3699	1	26	116	170	257	514	3926	1	33	135	197	306	618	3926
stomach	9	262	543	989	1000	1569	3787	170	242	385	589	953	1905	10525	170	263	463	738	1182	2316	8256	45	1000	1000	1000	1111	1823	4840	190	1005	2176	3605	5849	11536	65098	652	1638	3071	4478	6564	11391	25419
stromal	1	44	167	321	514	856	2048	1	22	96	138	216	450	2476	1	36	117	166	268	573	2476	1	194	827	1000	1000	1699	5355	110	110	166	439	973	2636	30279	110	134	371	842	1666	3993	30279
testis	17	333	789	1000	1000	1664	4109	1	18	80	125	173	314	1491	0	0	0	0	0	0	0
thymus	1	99	304	576	1000	1377	3273	1	59	166	235	387	933	5895	1	165	238	392	694	1472	5895	2	509	1000	1000	1089	1751	4544	2	185	703	1466	2734	6155	39315	11	540	1601	2771	4530	8991	39315
thyroid	7	259	541	1000	1000	1558	3820	47	240	374	515	754	1329	2887	115	295	434	615	923	1460	2887
vagina	1	140	526	921	1000	1542	3774	0	0	0	0	0	0	0	0	0	0	0	0	0	0
Cell-line
A549	1	103	373	792	1000	1000	1000	1	103	265	355	553	1106	6736	4	265	413	662	1051	1967	6736	1	211	1000	1000	1000	1000	1000	1	102	205	502	1110	3099	73056	3	129	359	1122	2562	6643	46234
A673	1	112	321	570	1000	1000	1000	1	38	171	261	445	1020	6799	1	99	271	494	868	1847	6799
ACC112	1	128	375	787	1000	1000	1000	205	205	270	419	739	1573	10611	205	259	531	912	1458	2602	10611
adipocyte	1	105	319	599	1000	1000	1000	1	47	193	275	439	857	4688
adrenal_gland	1	165	609	1000	1000	1000	1000	1	30	134	190	280	533	3040	1	49	173	229	347	650	3040	3	519	1000	1000	1000	1000	1000	160	235	733	1340	2364	5298	47512	160	622	1341	2178	3626	7864	47512
amnion	1	125	341	629	1000	1000	1000	225	225	273	393	646	1421	11547	225	246	464	830	1437	2936	11547	1	593	1000	1000	1000	1000	1000	224	248	848	1854	3598	8459	58354	224	773	2327	4280	7613	16794	58354
angular_gyrus	1	72	240	407	654	1000	1000	1	54	173	238	365	759	5865	1	105	216	335	561	1203	5865
aorta	1	89	262	459	575	1000	1000	1	22	94	130	173	267	780	1	31	112	144	194	307	780	2	479	974	1000	1000	1000	1000	124	125	172	516	1298	3883	32121	124	273	1096	2184	3813	8040	32121
ascending_aorta	1	176	613	1000	1000	1000	1000	1	56	187	248	362	675	3437	1	72	198	266	394	736	3437
astrocyte	1	81	265	494	918	1000	1000															1	216	1000	1000	1000	1000	1000	100	117	246	687	1366	3126	54807	100	132	366	1127	1983	5037	54807
astrocyte_of_the_cerebellum	2	169	531	972	1000	1000	1000
astrocyte_of_the_spinal_cord	1	117	342	630	1000	1000	1000
B_cell	1	137	469	973	1000	1000	1000	1	67	228	345	600	1315	7185	1	200	356	624	1081	2130	7185	1	416	1000	1000	1000	1000	1000	1	306	808	1457	2562	5849	34049	15	764	1702	2784	4653	10016	34049
BE2C	1	121	337	597	1000	1000	1000
bipolar_neuron	1	126	355	704	1000	1000	1000	1	54	204	343	675	1657	10020	1	185	455	927	1568	3006	10020
body_of_pancreas	1	70	243	440	607	1000	1000	1	47	215	363	697	1749	17266	1	113	346	697	1339	3079	17266
brain	1	35	116	180	287	499	1000	1	26	138	257	366	713	3711								1	79	283	821	1000	1000	1000	280	328	1005	1991	3563	7835	63951
brain_microvascular_endothelial_cell	1	94	309	603	1000	1000	1000
breast_epithelium	1	190	798	1000	1000	1000	1000	215	215	237	290	388	644	2848	215	215	245	307	418	704	2848
bronchial_epithelial_cell	1	140	458	857	1000	1000	1000
Caco-2	1	117	354	616	1000	1000	1000
cardiac_fibroblast	1	77	254	467	810	1000	1000
cardiac_mesoderm	1	76	259	458	636	1000	1000
cardiac_muscle_cell	1	90	280	477	616	1000	1000
caudate_nucleus	1	80	274	490	985	1000	1000	1	40	165	230	353	742	5526	1	84	206	322	546	1179	5526
CD14-positive_monocyte	1	142	383	715	1000	1000	1000	1	47	223	404	797	1935	14453	1	242	657	1195	2021	4035	14453	1	304	910	1000	1000	1000	1000	1	110	234	749	1774	4974	65337	6	186	1017	2422	4628	10016	65337
CD4-positive,_alpha-beta_memory_T_cell	1	62	256	488	936	1000	1000	1	23	118	243	409	950	7371	1	71	293	550	980	1937	7371
CD4-positive,_alpha-beta_T_cell	1	100	362	805	1000	1000	1000	1	24	144	261	479	1272	10786	1	109	338	701	1363	2964	10786
CD4-positive,_CD25-positive,_alpha-beta_regulatory_T_cell	1	122	408	909	1000	1000	1000	1	30	146	236	388	921	6221	1	49	205	318	580	1347	6221
CD8-positive,_alpha-beta_memory_T_cell	1	81	277	488	950	1000	1000	1	54	220	300	490	1088	8121	1	103	264	443	806	1782	7119
CD8-positive,_alpha-beta_T_cell	1	88	326	637	1000	1000	1000	1	47	207	346	633	1683	15267	2	253	796	1563	2730	5466	15267
cerebellum	1	149	474	791	1000	1000	1000
chorion	1	109	306	550	922	1000	1000	1	45	156	234	381	817	6261	1	112	234	404	703	1508	6261
chorionic_villus	1	110	366	708	1000	1000	1000	1	24	121	193	334	787	6799	1	38	156	267	477	1139	6799
choroid_plexus_epithelial_cell	1	112	344	702	1000	1000	1000
cingulate_gyrus	1	83	294	541	1000	1000	1000	1	47	161	235	371	809	8622	1	115	221	365	640	1407	8622
colonic_mucosa	1	72	264	450	771	1000	1000	1	33	146	216	318	636	4656	1	60	182	271	430	900	4656	1	527	1000	1000	1000	1000	1000	170	170	249	869	2237	5655	29742	170	438	1701	3106	5081	9653	29742
common_myeloid_progenitor,_CD34-positive	1	91	450	1000	1000	1000	1000	1	17	103	202	412	1083	6334	1	95	390	802	1364	2284	5566	1	467	1000	1000	1000	1000	1000	140	196	559	968	1558	2998	16914
coronary_artery	1	159	637	1000	1000	1000	1000
DND-41	1	57	220	331	487	867	1000	1	65	188	322	672	2016	14332	1	175	446	952	1806	3728	14332	1	464	1000	1000	1000	1000	1000	100	114	234	676	1612	4235	104156	100	137	384	1129	2913	6012	104156
DOHH2	1	153	429	971	1000	1000	1000	1	123	240	384	669	1338	8926	1	219	469	813	1300	2431	6946
duodenal_mucosa	1	75	274	511	1000	1000	1000	1	44	191	266	419	875	5411	1	113	258	432	754	1555	5411	1	495	1000	1000	1000	1000	1000	194	220	804	1686	3038	6285	30695
ectodermal_cell	1	104	378	717	1000	1000	1000	230	230	264	368	601	1330	11278	230	278	601	1041	1659	3081	11278
effector_memory_CD4-positive,_alpha-beta_T_cell	1	64	217	383	593	1000	1000	1	31	147	178	256	475	1846	1	75	165	233	355	674	1846
endocrine_pancreas	1	107	341	598	1000	1000	1000	1	22	102	138	206	339	1330	1	30	124	171	260	442	1330
endodermal_cell	1	87	291	513	1000	1000	1000	1	18	92	170	250	470	2026	1	35	147	226	352	675	2026	2	521	1000	1000	1000	1000	1000
endothelial_cell_of_umbilical_vein	1	64	234	400	574	1000	1000															1	233	1000	1000	1000	1000	1000	100	115	234	688	1528	3935	63324	100	182	873	1855	3413	6368	63324
epithelial_cell_of_esophagus	1	113	315	562	1000	1000	1000
epithelial_cell_of_proximal_tubule	1	140	409	862	1000	1000	1000
esophagus	1	93	303	586	977	1000	1000	1	32	114	152	200	328	1215	1	50	139	173	237	392	1121	2	439	1000	1000	1000	1000	1000
esophagus_muscularis_mucosa	1	210	812	1000	1000	1000	1000	285	294	379	553	917	2131	15957	285	314	503	882	1645	3881	15957
esophagus_squamous_epithelium	1	204	817	1000	1000	1000	1000	270	278	351	495	780	1658	9335	270	290	419	658	1125	2364	9335
fibroblast_of_breast	1	124	344	580	956	1000	1000	1	42	170	242	386	764	4381	6	125	260	435	741	1447	4381
fibroblast_of_dermis	1	48	166	277	444	868	1000	1	45	145	195	303	583	2937	1	99	182	284	449	827	2937	1	200	1000	1000	1000	1000	1000	100	112	226	581	1431	3761	106578	100	131	325	1059	2669	5889	106578
fibroblast_of_gingiva	1	100	340	662	1000	1000	1000
fibroblast_of_lung	1	77	282	528	998	1000	1000	1	28	118	169	262	528	2729	1	64	163	259	421	823	2729	1	234	1000	1000	1000	1000	1000	100	121	271	769	1599	4362	128209	100	138	423	1371	2887	16595	128209
fibroblast_of_mammary_gland	1	102	285	512	971	1000	1000
fibroblast_of_pedal_digit_skin	1	121	327	579	1000	1000	1000
fibroblast_of_pulmonary_artery	1	126	361	706	1000	1000	1000
fibroblast_of_skin_of_abdomen	1	95	296	541	1000	1000	1000
fibroblast_of_the_aortic_adventitia	1	72	220	415	694	1000	1000
fibroblast_of_upper_leg_skin	1	91	282	538	954	1000	1000
fibroblast_of_villous_mesenchyme	1	102	333	626	1000	1000	1000
foreskin_fibroblast	1	112	616	1000	1000	1000	1000	1	86	210	322	541	1160	5860	1	204	418	719	1189	2192	5860	2	534	1000	1000	1000	1000	1000	1	270	959	1821	3213	6748	37809	7	727	2047	3562	5862	11740	37809
foreskin_keratinocyte	1	210	705	1000	1000	1000	1000	1	35	174	305	585	1366	13485	1	114	381	719	1243	2469	13485	2	514	1000	1000	1000	1000	1000	1	332	901	1518	2479	5020	27138	1	561	1352	2183	3498	6770	27138
foreskin_melanocyte	1	180	704	1000	1000	1000	1000	1	64	224	360	644	1425	8456	1	236	603	1054	1711	3153	8456	1	533	1000	1000	1000	1000	1000	4	265	916	1761	3131	6927	43162	50	804	2168	3657	5976	12460	43162
gastrocnemius_medialis	1	120	381	811	1000	1000	1000	1	29	162	298	611	1752	22675	1	57	259	564	1243	3102	22675
gastroesophageal_sphincter	1	184	722	1000	1000	1000	1000	1	99	203	248	322	515	1904	1	129	209	258	338	538	1904
germinal_matrix	1	195	639	1000	1000	1000	1000	1	33	141	211	345	765	4456								1	672	1000	1000	1000	1000	1000	170	287	1056	2039	3517	7064	41192
GM06990	1	104	308	555	1000	1000	1000
GM08714	1	63	205	332	459	692	1000
GM12864	1	102	290	536	916	1000	1000
GM12865	1	108	301	498	916	1000	1000
GM12875	1	143	338	610	1000	1000	1000
GM12878	1	59	225	379	534	1000	1000	1	68	215	292	460	937	4676	1	150	272	431	715	1439	4496	1	176	1000	1000	1000	1000	1000	100	108	206	434	1162	3264	47614	100	127	289	1095	2878	6020	47039
GM23248	1	147	443	928	1000	1000	1000	1	60	204	327	560	1164	5420	1	148	311	519	846	1646	5420
GM23338	1	124	332	571	1000	1000	1000	1	39	168	250	408	861	4861	1	91	241	413	710	1415	4861
H1-hESC	1	64	282	566	1000	1000	1000	1	11	57	111	167	315	1355	1	35	125	195	307	609	1355	1	218	1000	1000	1000	1000	1000	100	117	246	686	1446	4698	137303	100	124	297	891	2029	15812	137303
H7-hESC	1	115	323	557	966	1000	1000	130	130	130	146	199	326	1133								1	325	1000	1000	1000	1000	1000	130	134	326	931	1912	4119	18211
H9	1	43	182	327	515	959	1000	1	10	52	107	155	241	592	1	24	87	144	189	301	590
HCT116	1	103	317	570	1000	1000	1000	1	37	168	248	437	979	4988	1	140	282	509	860	1643	4988
heart	1	45	199	293	441	865	1000	1	51	215	304	459	867	3429								1	248	1000	1000	1000	1000	1000
heart_left_ventricle	1	122	336	598	1000	1000	1000	1	32	140	206	326	701	6315	1	56	172	274	461	1063	6315
heart_right_ventricle	1	157	528	894	1000	1000	1000	1	19	87	143	188	316	1486	1	32	114	162	228	396	1486	1	608	1000	1000	1000	1000	1000
HEK293	1	111	302	563	970	1000	1000
HeLa-S3	1	111	376	802	1000	1000	1000	1	58	211	325	578	1320	6921	1	184	384	698	1189	2310	6921	1	338	1000	1000	1000	1000	1000	100	117	250	734	1582	4056	108812	100	157	663	1726	3491	8016	108812
hepatocyte	1	49	184	284	426	704	1000	1	47	185	227	324	575	3132	1	85	193	260	376	676	3132
HepG2	1	60	248	440	710	1000	1000	1	67	215	376	756	1863	13382	1	320	906	1559	2464	4639	13382	1	241	1000	1000	1000	1000	1000	100	115	229	657	1417	4025	67037	100	181	999	2975	4582	9890	67037
HFF-Myc	1	161	475	960	1000	1000	1000
HL-60	1	103	317	581	1000	1000	1000
HUES48	1	90	273	476	885	1000	1000	1	40	155	225	368	791	4377	1	83	205	340	585	1165	4377
HUES6	1	117	326	579	1000	1000	1000	1	47	166	231	373	793	4398	1	136	263	464	784	1519	4398
HUES64	1	138	383	814	1000	1000	1000	1	38	150	219	359	797	4245	1	132	262	459	792	1565	4245
IMR-90	1	105	274	516	774	1000	1000	1	79	142	184	271	519	2911	1	125	173	254	395	754	2911	1	431	995	1000	1000	1000	1000
iPS_DF_19.11	1	57	187	372	550	983	1000	1	27	97	131	196	397	2842	1	62	125	186	307	714	1913	1	269	923	1000	1000	1000	1000	120	120	192	507	1075	2830	19361	120	137	403	910	1832	4624	19361
iPS_DF_6.9	1	35	60	93	155	315	967	1	31	96	120	159	263	1058	2	74	111	147	206	379	1020	1	488	1000	1000	1000	1000	1000	120	121	225	628	1367	3387	25458	120	145	627	1488	2895	5908	25458
iPS-11a	1	116	310	560	1000	1000	1000
iPS-15b	1	112	312	553	1000	1000	1000	170	170	198	264	399	784	3803								1	644	1000	1000	1000	1000	1000	164	209	793	1547	2684	5440	48800
iPS-18a	1	158	407	910	1000	1000	1000	215	216	265	371	580	1107	5006	215	242	417	674	1050	1794	5006
iPS-18c	1	52	164	295	477	805	1000
iPS-20b	1	59	202	322	482	950	1000	1	52	175	219	308	541	2179	1	129	200	274	406	723	2179	1	616	1000	1000	1000	1000	1000	174	215	764	1469	2511	4950	35871	174	457	1293	2226	3606	6975	35871
Jurkat_clone_E61	1	118	314	554	1000	1000	1000
K562	1	93	353	685	1000	1000	1000	1	13	70	141	239	511	2917	1	24	119	203	352	777	2367	1	202	1000	1000	1000	1000	1000	100	112	222	542	1145	3114	46533	100	130	307	869	1966	5642	46533
Karpas-422	1	111	308	542	1000	1000	1000	1	101	228	392	766	1748	12500	1	195	474	1003	1768	3635	12500
keratinocyte	1	56	240	446	684	1000	1000															1	199	1000	1000	1000	1000	1000	100	117	237	668	1332	3550	103527	100	154	564	1380	2996	5914	103527
kidney	1	68	227	389	667	1000	1000	1	34	154	217	328	672	5387	1	73	198	309	513	1090	5387	1	416	1000	1000	1000	1000	1000	174	211	705	1508	2820	6028	41133
kidney_epithelial_cell	1	116	346	626	1000	1000	1000
KMS-11	1	73	283	496	923	1000	1000	1	64	203	347	733	1964	19384	1	203	629	1231	2141	4436	19384
large_intestine	1	124	324	573	1000	1000	1000	170	170	207	298	495	1156	9845	170	179	282	469	818	1826	9845	1	506	1000	1000	1000	1000	1000	170	243	1085	2041	3501	7174	59072	170	1126	2187	3459	5463	10876	59072
layer_of_hippocampus	1	101	331	637	1000	1000	1000	1	38	157	272	452	1048	8561	1	80	252	442	809	1809	8561
liver	1	78	280	533	1000	1000	1000	1	27	127	224	426	1118	10703	1	64	231	486	968	2238	10703
LNCaP_clone_FGC	1	153	424	903	1000	1000	1000
Loucy	1	145	377	760	1000	1000	1000	1	44	180	237	377	780	5418
lung	1	63	243	486	845	1000	1000	1	27	135	207	366	907	7221	1	77	233	505	1067	2503	7221	1	358	978	1000	1000	1000	1000	140	143	218	618	1461	4346	56842	140	177	588	1470	3190	8018	56842
mammary_epithelial_cell	1	80	297	556	1000	1000	1000	1	31	150	245	433	935	5873	1	88	250	452	758	1497	5873	1	339	1000	1000	1000	1000	1000	1	120	288	906	2045	5117	30421	2	191	990	2227	3895	8048	30421
MCF-7	1	90	287	510	966	1000	1000	1	58	170	257	453	1139	5896	1	199	485	902	1511	2780	5896
mesenchymal_stem_cell	1	39	160	304	499	809	1000	1	22	96	138	216	450	2476	1	37	119	170	279	622	2476	1	231	842	1000	1000	1000	1000	110	110	166	439	973	2636	30279	110	135	380	864	1732	4278	30279
mesendoderm	1	49	138	201	336	479	1000	1	72	145	182	254	442	1564	4	136	172	238	340	618	1145	1	400	893	1000	1000	1000	1000	134	139	370	905	1798	3935	20705
mesodermal_cell	1	138	483	903	1000	1000	1000	205	205	232	324	528	1179	8936	205	221	407	717	1230	2438	8936	1	627	1000	1000	1000	1000	1000	204	261	1006	2010	3637	7926	56461	204	789	1986	3424	5844	12462	56461
mid-neurogenesis_radial_glial_cells	1	64	231	387	572	1000	1000	1	32	146	224	320	626	3426
middle_frontal_area_46	1	77	263	474	918	1000	1000	1	34	150	218	330	687	4766	1	65	188	299	504	1115	4766
MM	1	97	291	511	937	1000	1000	1	60	196	293	504	1081	4888	1	182	391	688	1114	2095	4888
mononuclear_cell	1	140	363	645	1000	1000	1000	1	85	245	361	619	1542	16106
mucosa_of_rectum	1	73	263	505	1000	1000	1000	1	27	124	187	290	602	5151	1	48	165	253	421	876	5151	1	559	1000	1000	1000	1000	1000	1	267	1067	1926	3162	6292	21502	7	840	1912	2952	4621	8661	21502
mucosa_of_stomach	1	82	275	454	815	1000	1000	230	230	274	381	603	1260	8839								1	590	1000	1000	1000	1000	1000	240	304	963	1880	3422	7563	65098
muscle_layer_of_colon	1	70	263	485	879	1000	1000	260	260	320	460	769	1733	13342	260	290	533	976	1691	3357	13342
muscle_layer_of_duodenum	1	86	295	515	1000	1000	1000	1	38	179	255	365	689	4031	1	53	222	294	454	891	4031
muscle_of_leg	1	140	343	612	1000	1000	1000	155	155	193	277	471	1242	16731	155	165	258	470	967	2577	16731	4	523	1000	1000	1000	1000	1000	160	206	729	1522	2867	6608	51454	160	383	1392	2680	4880	11308	51454
muscle_of_trunk	1	133	342	610	1000	1000	1000	210	210	243	332	543	1376	16773	210	220	326	558	1168	3134	16773	2	525	1000	1000	1000	1000	1000	210	217	375	1079	2410	6697	61472	210	270	844	2058	4568	13277	61472
myoepithelial_cell_of_mammary_gland	1	101	295	530	1000	1000	1000	1	33	125	190	322	731	6134
myotube	1	64	227	409	710	1000	1000	1	29	128	196	293	563	3040	1	45	175	244	384	719	3040	2	218	1000	1000	1000	1000	1000	100	113	234	632	1393	3365	55127	100	127	345	1120	2113	6704	55127
naive_thymus-derived_CD4-positive,_alpha-beta_T_cell	1	76	283	496	911	1000	1000	1	30	159	278	508	1293	16823	1	174	523	1007	1781	3620	16823
natural_killer_cell	1	126	331	585	1000	1000	1000	190	190	238	352	607	1588	16130	190	213	378	705	1451	3670	16130	3	473	1000	1000	1000	1000	1000	194	227	661	1377	2578	6015	41797	194	478	1601	2884	5022	11013	41797
NB4	1	91	241	424	763	1000	1000
NCI-H929	1	96	299	556	1000	1000	1000	1	38	164	242	392	799	4325
neural_cell	1	61	209	332	497	1000	1000
neural_progenitor_cell	1	160	476	916	1000	1000	1000	1	108	226	354	610	1314	5584	1	225	503	883	1450	2717	5584
neural_stem_progenitor_cell	1	70	199	354	503	793	1000	1	25	104	147	215	418	2041	1	51	136	203	328	637	1729	1	561	1000	1000	1000	1000	1000	120	127	547	1242	2209	4492	24987	120	370	1288	2210	3658	6999	24756
neuroepithelial_stem_cell	1	55	196	294	448	734	1000	1	21	100	182	229	344	1060	1	31	129	203	259	392	1060
neuron																						4	556	1000	1000	1000	1000	1000	134	215	856	1534	2501	4836	22041
neurosphere	1	190	707	1000	1000	1000	1000	1	66	219	401	814	2014	19601	1	190	620	1290	2150	4290	19601	2	514	1000	1000	1000	1000	1000	1	358	909	1536	2532	5278	37405
neutrophil	1	128	462	945	1000	1000	1000	1	39	196	331	654	1565	7124	1	86	300	628	1188	2431	7124	3	359	1000	1000	1000	1000	1000	204	241	634	1141	1956	4080	21294
NT2_D1	1	63	247	479	711	1000	1000	1	18	80	125	173	314	1491
OCI-LY1	1	151	416	877	1000	1000	1000	1	66	218	367	788	2155	17123	1	205	473	1027	1854	3974	17123
OCI-LY3	1	156	430	948	1000	1000	1000	1	97	228	398	734	1423	8609	1	218	559	971	1461	2598	8609
OCI-LY7	1	158	425	891	1000	1000	1000	1	48	195	301	608	1573	9651	1	194	491	968	1616	3163	9651
osteoblast	1	140	437	905	1000	1000	1000	1	40	156	247	429	930	5676	1	90	230	402	675	1369	5676	1	253	1000	1000	1000	1000	1000	100	107	205	405	1034	3177	48987	100	117	241	790	1868	4724	48987
ovary	1	128	342	587	1000	1000	1000	100	100	111	146	216	437	3801	100	100	141	212	348	742	3801	1	493	994	1000	1000	1000	1000	104	108	249	750	1759	4241	41091	104	229	1050	2118	3623	7154	41091
Panc1	1	112	332	590	1000	1000	1000	1	37	163	245	415	1073	17964	1	70	221	368	701	1733	17964
pancreas	1	107	324	609	1000	1000	1000	1	46	119	161	241	502	4602	1	106	173	278	486	1075	4602	1	364	963	1000	1000	1000	1000	144	147	245	685	1491	3965	42183	144	183	685	1671	3426	8004	42183
Parathyroid_adenoma	1	122	339	668	1000	1000	1000	1	37	158	218	330	657	3080	1	64	194	292	464	913	3080
PC-3	1	119	311	555	1000	1000	1000	1	74	225	366	631	1280	5914	1	182	367	603	955	1736	5914
PC-9	1	93	269	452	704	1000	1000	1	80	252	439	860	1921	12603	1	221	479	880	1468	2836	12603
peripheral_blood_mononuclear_cell	1	119	410	773	1000	1000	1000	1	31	140	189	278	522	2761	1	75	181	276	431	846	2761
Peyers_patch	1	147	582	987	1000	1000	1000	105	105	120	149	196	322	1129	105	105	123	156	207	342	1129
placenta	1	134	424	850	1000	1000	1000	1	48	178	271	466	1149	13387	1	100	239	416	776	1879	13387	1	416	969	1000	1000	1000	1000	180	213	697	1478	2818	6606	44797	180	446	1408	2581	4544	9874	44797
placental_basal_plate	1	94	276	479	680	1000	1000	185	185	225	322	528	1224	14568	185	203	380	704	1306	2934	14568
prostate	1	189	506	891	1000	1000	1000
psoas_muscle	1	143	514	894	1000	1000	1000	1	23	96	155	193	316	1353	1	37	128	166	230	387	1353
radial_glial_cell	1	82	266	458	798	1000	1000	1	26	117	206	271	458	1994
rectal_smooth_muscle_tissue	1	100	278	511	976	1000	1000	170	170	197	260	388	782	5578	170	172	229	339	544	1069	5578	2	572	1000	1000	1000	1000	1000	164	174	630	1494	2733	5866	34115	164	659	1707	2728	4376	8465	34115
regulatory_T_cell	1	56	190	330	558	1000	1000
retinal_pigment_epithelial_cell	1	106	306	551	1000	1000	1000
right_atrium_auricular_region	1	185	536	962	1000	1000	1000	100	100	100	120	154	218	619	100	100	102	132	169	253	619
right_cardiac_atrium	1	188	511	888	1000	1000	1000	130	130	141	180	256	486	4078	130	130	168	239	371	747	4078	4	517	1000	1000	1000	1000	1000	130	138	287	841	1912	4796	38561	130	285	1110	2245	3992	8542	38561
right_lobe_of_liver	1	148	574	1000	1000	1000	1000	110	110	110	133	167	238	644	110	110	115	145	183	269	644
sigmoid_colon	1	121	377	725	1000	1000	1000	1	25	111	162	224	406	2724	1	35	132	182	266	500	2724	1	398	1000	1000	1000	1000	1000
SK-N-MC	1	122	365	703	1000	1000	1000	1	60	205	311	567	1336	11134	1	150	331	617	1106	2230	11134
SK-N-SH	1	104	375	716	1000	1000	1000	1	13	67	139	215	394	1495	1	19	91	167	252	471	1495
skeletal_muscle_cell	1	154	477	941	1000	1000	1000
skeletal_muscle_myoblast	1	76	269	498	834	1000	1000	1	28	120	180	266	519	2455	1	51	152	229	361	682	2455	1	236	1000	1000	1000	1000	1000	100	122	273	760	1587	4113	108875	100	151	501	1493	3025	14440	108875
skeletal_muscle_satellite_cell	1	113	345	661	1000	1000	1000	1	49	182	277	473	990	5218
skeletal_muscle_tissue	1	76	292	557	1000	1000	1000	1	31	153	227	393	937	7464	1	47	184	326	611	1472	7464	1	515	1000	1000	1000	1000	1000	1	247	839	1555	2665	5640	30731	2	458	1290	2165	3611	7374	30731
small_intestine	1	95	334	622	1000	1000	1000	1	35	145	186	278	545	3707	1	70	167	240	375	748	3707	4	530	1000	1000	1000	1000	1000	1	213	952	1925	3428	7238	37242	8	869	2121	3546	5757	11989	37242
smooth_muscle_cell	1	154	449	916	1000	1000	1000	1	37	168	235	363	748	3181	1	65	199	302	503	1028	3181
spinal_cord	1	121	332	645	1000	1000	1000	205	205	238	326	528	1296	14729	205	215	334	593	1201	3115	14729
spleen	1	126	522	884	1000	1000	1000	1	26	116	170	257	514	3926	1	35	135	202	319	661	3926
stomach	1	129	365	700	1000	1000	1000	1	30	107	172	289	710	7797	1	61	154	257	465	1195	7797	1	453	920	1000	1000	1000	1000	1	146	412	973	1942	4424	31745	3	252	952	1997	3524	7853	31745
stomach_smooth_muscle	1	89	289	506	976	1000	1000	170	170	177	242	379	882	7903	170	170	234	385	692	1572	7903	1	567	1000	1000	1000	1000	1000	170	175	373	1153	2405	5407	18982	170	363	1491	2637	4243	8213	18982
SU-DHL-6	1	80	246	409	555	1000	1000
subcutaneous_abdominal_adipose_tissue	1	109	418	959	1000	1000	1000	1	36	171	285	545	1311	15534	1	62	244	522	1041	2176	15534
substantia_nigra	1	60	229	393	626	1000	1000	1	39	162	245	390	853	8758	1	84	214	355	618	1352	8758
T-cell	1	48	190	353	608	1000	1000	1	27	127	203	323	683	3898	1	47	185	258	422	875	3898	1	477	1000	1000	1000	1000	1000	180	200	607	1395	2702	6440	44418	180	365	1492	2858	5071	11148	44418
T-helper_17_cell	1	88	292	514	893	1000	1000	1	49	188	282	495	1197	8039	1	143	310	586	1076	2304	8039
temporal_lobe	1	78	262	468	869	1000	1000	1	43	160	229	357	774	8009	1	74	197	316	540	1191	8009
testis	1	183	492	999	1000	1000	1000
thoracic_aorta	1	142	501	1000	1000	1000	1000	1	37	167	267	419	820	4037	1	97	255	398	645	1256	4037
thymus	1	89	302	583	1000	1000	1000	1	59	166	235	387	933	5895	1	165	267	475	874	1828	5895	2	502	1000	1000	1000	1000	1000	2	185	703	1466	2734	6155	39315	11	612	1746	3084	5225	10757	39315
thyroid_gland	1	92	285	494	755	1000	1000	1	34	145	269	378	650	2233	1	52	186	301	422	727	2233
tibial_nerve	1	135	344	618	1000	1000	1000	190	190	230	311	477	1018	8734	190	191	258	380	618	1340	8734
transverse_colon	1	193	581	937	1000	1000	1000	95	95	96	128	170	284	1290	95	95	112	151	212	375	1282
trophoblast_cell	1	50	171	346	525	899	1000	1	39	110	147	214	407	2163	1	87	135	195	306	598	2163
UCSF-4	1	154	454	772	1000	1000	1000	1	40	135	199	319	693	6909	1	88	190	330	602	1358	6909	1	372	1000	1000	1000	1000	1000	160	172	542	1226	2374	5326	81110
upper_lobe_of_left_lung	1	109	273	473	665	1000	1000
urinary_bladder	1	163	493	858	1000	1000	1000	110	110	110	110	147	226	959	110	110	110	137	186	297	840
vagina	1	136	514	911	1000	1000	1000
WERI-Rb-1	1	137	361	623	1000	1000	1000
WI38	1	125	375	706	1000	1000	1000

## Sheet: SupplementaryTable4
Supplementary Table 4: Mean, min and max number of enriched TF per region at different p-value cutoffs
	Narrow Peak												Broad Peak
	Promoter				Enhancer				Active enhancer				Promoter				Enhancer				Active enhancer
	0.01	0.001	0.0001	1e-05	0.01	0.001	0.0001	1e-05	0.01	0.001	0.0001	1e-05	0.01	0.001	0.0001	1e-05	0.01	0.001	0.0001	1e-05	0.01	0.001	0.0001	1e-05
adipose	272 (28, 606)	115 (0, 335)	65 (0, 266)	40 (0, 222)	211 (25, 768)	59 (0, 523)	27 (0, 427)	15 (0, 361)	186 (0, 768)	50 (0, 523)	21 (0, 427)	10 (0, 361)
adrenal_gland	265 (0, 563)	113 (0, 338)	65 (0, 273)	42 (0, 228)	142 (0, 530)	33 (0, 341)	9 (0, 216)	3 (0, 142)	143 (0, 518)	30 (0, 341)	8 (0, 216)	2 (0, 142)	293 (0, 604)	136 (0, 331)	85 (0, 265)	58 (0, 221)	296 (25, 1073)	121 (0, 770)	73 (0, 650)	47 (0, 572)	377 (25, 1073)	178 (0, 770)	115 (0, 650)	77 (0, 572)
aorta	283 (2, 581)	127 (0, 331)	76 (0, 263)	51 (0, 216)	157 (25, 633)	30 (0, 361)	10 (0, 264)	4 (0, 199)	157 (27, 566)	32 (0, 329)	12 (0, 232)	6 (0, 161)	294 (0, 694)	135 (0, 417)	82 (0, 310)	55 (0, 238)	210 (23, 1092)	71 (0, 725)	37 (0, 586)	23 (0, 516)	335 (28, 1092)	153 (0, 725)	97 (0, 586)	65 (0, 516)
bladder	251 (0, 564)	101 (0, 340)	56 (0, 275)	35 (0, 224)	152 (14, 623)	42 (0, 328)	11 (0, 220)	2 (0, 128)	150 (14, 557)	39 (0, 255)	10 (0, 124)	2 (0, 58)
blood	286 (5, 606)	128 (0, 331)	77 (0, 265)	50 (0, 220)	247 (17, 1080)	85 (0, 806)	46 (0, 698)	29 (0, 617)	303 (29, 1010)	126 (0, 728)	75 (0, 625)	49 (0, 547)	309 (30, 606)	148 (0, 357)	93 (0, 282)	63 (0, 236)	396 (31, 1092)	196 (0, 794)	130 (0, 676)	92 (0, 593)	525 (40, 1049)	297 (0, 775)	213 (0, 676)	158 (0, 593)
bone	251 (0, 573)	100 (0, 335)	53 (0, 267)	32 (0, 222)	158 (0, 693)	35 (0, 443)	10 (0, 297)	3 (0, 226)	165 (0, 693)	35 (0, 443)	11 (0, 297)	4 (0, 226)	292 (0, 694)	135 (0, 417)	83 (0, 310)	56 (0, 238)	231 (21, 1073)	78 (0, 796)	40 (0, 693)	24 (0, 628)	270 (21, 1070)	105 (0, 786)	61 (0, 672)	40 (0, 601)
brain	282 (26, 602)	126 (0, 331)	76 (0, 263)	50 (0, 217)	184 (6, 946)	47 (0, 686)	20 (0, 589)	11 (0, 507)	193 (28, 883)	54 (0, 633)	25 (0, 541)	14 (0, 455)	308 (21, 588)	149 (0, 331)	94 (0, 245)	64 (0, 206)	509 (32, 1124)	283 (0, 786)	201 (0, 669)	148 (0, 593)
breast	291 (29, 581)	134 (0, 331)	83 (0, 264)	56 (0, 216)	176 (18, 827)	41 (0, 571)	16 (0, 465)	8 (0, 396)	224 (26, 805)	72 (0, 378)	36 (0, 287)	20 (0, 218)	293 (0, 581)	135 (0, 357)	83 (0, 278)	56 (0, 235)	272 (0, 1057)	108 (0, 768)	63 (0, 644)	41 (0, 583)	366 (0, 1057)	172 (0, 768)	112 (0, 644)	77 (0, 581)
cervix	245 (0, 563)	95 (0, 331)	49 (0, 240)	28 (0, 191)	168 (0, 702)	38 (0, 376)	12 (0, 281)	5 (0, 202)	189 (0, 702)	49 (0, 376)	21 (0, 281)	10 (0, 202)	298 (0, 606)	140 (0, 354)	86 (0, 267)	58 (0, 222)	272 (30, 1097)	105 (0, 804)	61 (0, 697)	41 (0, 624)	347 (33, 1088)	162 (0, 785)	106 (0, 681)	76 (0, 606)
colon	276 (15, 573)	121 (0, 335)	71 (0, 267)	47 (0, 222)	206 (25, 915)	59 (0, 662)	28 (0, 559)	16 (0, 486)	228 (26, 914)	76 (0, 655)	39 (0, 551)	23 (0, 482)	311 (42, 630)	151 (0, 375)	95 (0, 299)	65 (0, 246)	496 (45, 1097)	271 (1, 793)	190 (0, 663)	137 (0, 567)	571 (61, 1049)	331 (6, 771)	240 (0, 661)	179 (0, 567)
duodenum	278 (17, 630)	123 (0, 338)	73 (0, 267)	49 (0, 222)	158 (23, 680)	30 (0, 377)	9 (0, 265)	4 (0, 196)	167 (23, 598)	37 (0, 354)	14 (0, 248)	6 (0, 187)	313 (40, 606)	153 (0, 331)	98 (0, 259)	67 (0, 218)	501 (40, 1081)	274 (1, 772)	193 (0, 667)	140 (0, 581)	442 (37, 1065)	226 (0, 738)	152 (0, 623)	106 (0, 541)
embryonic	288 (3, 581)	132 (0, 335)	81 (0, 267)	55 (0, 222)	198 (14, 937)	54 (0, 644)	24 (0, 536)	14 (0, 454)	236 (25, 868)	79 (0, 595)	42 (0, 508)	25 (0, 437)	312 (31, 694)	152 (0, 417)	96 (0, 310)	66 (0, 238)	463 (30, 1108)	249 (0, 815)	174 (0, 704)	128 (0, 618)	589 (44, 1092)	352 (1, 790)	262 (0, 683)	202 (0, 609)
esophagus	286 (24, 604)	130 (0, 331)	79 (0, 265)	54 (0, 220)	253 (27, 968)	91 (0, 681)	50 (0, 563)	30 (0, 500)	276 (27, 968)	107 (0, 681)	61 (0, 555)	37 (0, 500)	287 (0, 606)	132 (0, 354)	82 (0, 276)	56 (0, 230)
gingiva	238 (0, 573)	92 (0, 331)	48 (0, 243)	28 (0, 198)
glia	241 (16, 573)	88 (0, 296)	43 (0, 221)	24 (0, 171)	162 (26, 511)	31 (0, 266)	9 (0, 183)	3 (0, 134)					289 (0, 694)	133 (0, 417)	81 (0, 310)	54 (0, 238)	240 (29, 1081)	84 (0, 777)	45 (0, 675)	28 (0, 585)	282 (29, 1081)	113 (0, 777)	67 (0, 675)	44 (0, 585)
heart	284 (4, 606)	128 (0, 331)	78 (0, 265)	52 (0, 223)	140 (17, 670)	25 (0, 428)	7 (0, 334)	3 (0, 276)	142 (17, 645)	27 (0, 425)	8 (0, 333)	4 (0, 272)	311 (32, 694)	151 (0, 417)	96 (0, 310)	65 (0, 238)	228 (19, 997)	83 (0, 670)	45 (0, 547)	28 (0, 474)	324 (19, 997)	145 (0, 647)	90 (0, 547)	58 (0, 474)
kidney	267 (0, 614)	111 (0, 335)	62 (0, 267)	39 (0, 223)	137 (0, 547)	29 (0, 341)	8 (0, 250)	2 (0, 200)	140 (0, 542)	28 (0, 314)	7 (0, 250)	2 (0, 200)	292 (0, 614)	136 (0, 353)	84 (0, 280)	57 (0, 233)	327 (32, 1103)	143 (0, 798)	90 (0, 695)	60 (0, 614)
liver	275 (14, 573)	120 (0, 341)	71 (0, 273)	47 (0, 228)	229 (21, 887)	73 (0, 627)	37 (0, 528)	21 (0, 461)	281 (31, 887)	109 (0, 627)	62 (0, 528)	38 (0, 461)	294 (0, 604)	137 (0, 342)	85 (0, 275)	57 (0, 229)	245 (24, 1064)	88 (0, 777)	48 (0, 670)	31 (0, 579)	405 (35, 1064)	206 (0, 777)	141 (0, 670)	103 (0, 579)
lung	275 (4, 579)	119 (0, 334)	69 (0, 268)	44 (0, 218)	199 (23, 910)	55 (0, 609)	26 (0, 505)	14 (0, 412)	222 (26, 906)	73 (0, 614)	38 (0, 502)	22 (0, 411)	310 (38, 694)	150 (1, 417)	95 (0, 310)	65 (0, 238)	390 (31, 1103)	192 (0, 827)	129 (0, 709)	91 (0, 631)	472 (40, 1065)	255 (1, 771)	179 (0, 662)	131 (0, 587)
muscle	284 (8, 581)	128 (0, 335)	78 (0, 266)	52 (0, 222)	198 (9, 962)	56 (0, 711)	27 (0, 618)	16 (0, 540)	221 (25, 962)	73 (0, 711)	39 (0, 618)	24 (0, 540)	306 (39, 606)	147 (0, 357)	92 (0, 279)	63 (0, 233)	403 (23, 1140)	203 (0, 847)	136 (0, 719)	96 (0, 619)	480 (31, 1140)	262 (0, 847)	184 (0, 719)	135 (0, 619)
nerve	239 (0, 563)	89 (0, 338)	44 (0, 270)	25 (0, 221)	178 (21, 834)	38 (0, 519)	10 (0, 380)	3 (0, 270)	175 (21, 834)	37 (0, 519)	11 (0, 380)	5 (0, 270)
neuron	291 (34, 581)	133 (0, 331)	81 (0, 265)	54 (0, 222)	253 (24, 1092)	88 (0, 769)	47 (0, 651)	29 (0, 559)	339 (38, 920)	150 (0, 661)	92 (0, 568)	60 (0, 494)	311 (36, 604)	151 (0, 375)	96 (0, 299)	66 (0, 246)	425 (34, 1108)	215 (0, 817)	145 (0, 701)	102 (0, 603)	383 (33, 1037)	186 (0, 787)	122 (0, 686)	85 (0, 603)
ovary	236 (0, 562)	88 (0, 385)	44 (0, 250)	25 (0, 196)	136 (15, 511)	33 (0, 296)	8 (0, 209)	2 (0, 156)	135 (21, 493)	29 (0, 289)	7 (0, 209)	2 (0, 156)	294 (0, 694)	136 (0, 417)	84 (0, 310)	57 (0, 238)	231 (24, 1019)	85 (0, 703)	47 (0, 577)	29 (0, 513)	325 (24, 1019)	146 (0, 703)	91 (0, 577)	60 (0, 513)
pancreas	273 (10, 563)	117 (0, 335)	68 (0, 269)	44 (0, 222)	205 (19, 893)	60 (0, 599)	29 (0, 501)	16 (0, 437)	265 (31, 896)	99 (0, 598)	55 (0, 505)	33 (0, 434)	283 (0, 564)	130 (0, 375)	80 (0, 299)	55 (0, 246)	201 (23, 1038)	66 (0, 685)	33 (0, 564)	20 (0, 482)	296 (28, 1038)	127 (0, 685)	77 (0, 564)	50 (0, 482)
placenta	272 (13, 563)	113 (0, 331)	63 (0, 246)	40 (0, 197)	174 (19, 853)	43 (0, 608)	18 (0, 504)	9 (0, 441)	206 (23, 853)	63 (0, 608)	31 (0, 504)	17 (0, 441)	287 (0, 563)	130 (0, 336)	80 (0, 272)	54 (0, 225)	287 (26, 1024)	119 (0, 746)	71 (0, 630)	46 (0, 554)	372 (31, 1024)	177 (0, 746)	114 (0, 630)	77 (0, 554)
prostate	281 (0, 563)	123 (0, 331)	71 (0, 263)	45 (0, 217)	182 (0, 713)	43 (0, 409)	14 (0, 314)	6 (0, 238)	192 (0, 706)	47 (0, 409)	19 (0, 314)	9 (0, 238)
rectum	240 (0, 630)	88 (0, 338)	44 (0, 251)	25 (0, 195)	162 (26, 593)	31 (0, 332)	9 (0, 251)	4 (0, 197)	170 (35, 593)	37 (0, 332)	14 (0, 251)	7 (0, 197)	310 (40, 630)	150 (0, 338)	95 (0, 263)	65 (0, 211)	482 (57, 1049)	262 (1, 770)	183 (0, 657)	134 (0, 596)	521 (77, 1032)	291 (3, 770)	206 (0, 657)	151 (0, 582)
retina	259 (15, 573)	103 (0, 331)	54 (0, 248)	32 (0, 195)
salivary_gland	246 (0, 606)	95 (0, 376)	50 (0, 269)	29 (0, 220)	196 (23, 839)	47 (0, 619)	18 (0, 526)	8 (0, 460)	234 (25, 839)	73 (0, 619)	37 (0, 526)	21 (0, 460)
skin	289 (4, 694)	132 (0, 417)	81 (0, 310)	55 (0, 246)	203 (23, 889)	56 (0, 624)	25 (0, 523)	14 (0, 433)	241 (24, 840)	82 (0, 586)	43 (0, 476)	25 (0, 411)	309 (34, 694)	148 (0, 417)	93 (0, 310)	63 (0, 246)	405 (20, 1100)	203 (0, 808)	137 (0, 696)	97 (0, 618)	479 (26, 1100)	260 (0, 784)	182 (0, 679)	132 (0, 612)
spinal_cord	266 (20, 573)	109 (0, 331)	59 (0, 245)	36 (0, 197)	151 (22, 802)	31 (0, 586)	10 (0, 504)	4 (0, 448)	166 (27, 802)	41 (0, 586)	18 (0, 504)	10 (0, 448)
spleen	252 (0, 563)	103 (0, 335)	57 (0, 267)	36 (0, 222)	132 (0, 557)	31 (0, 306)	9 (0, 205)	3 (0, 155)	135 (0, 514)	30 (0, 275)	8 (0, 204)	2 (0, 155)
stomach	260 (9, 579)	104 (0, 340)	56 (0, 272)	34 (0, 221)	172 (19, 810)	41 (0, 531)	16 (0, 422)	8 (0, 350)	181 (19, 645)	48 (0, 423)	21 (0, 337)	11 (0, 282)	312 (44, 609)	152 (0, 350)	96 (0, 279)	66 (0, 233)	472 (27, 1094)	255 (0, 818)	178 (0, 691)	129 (0, 606)	503 (28, 968)	275 (0, 698)	192 (0, 599)	138 (0, 513)
stromal	184 (0, 522)	56 (0, 315)	20 (0, 204)	7 (0, 142)	131 (0, 470)	35 (0, 259)	10 (0, 190)	3 (0, 132)	132 (0, 458)	32 (0, 259)	9 (0, 174)	3 (0, 121)	274 (0, 573)	123 (0, 375)	75 (0, 299)	51 (0, 246)	170 (18, 921)	48 (0, 623)	21 (0, 520)	11 (0, 454)	213 (26, 921)	71 (0, 623)	36 (0, 516)	20 (0, 448)
testis	284 (36, 563)	126 (0, 336)	74 (0, 270)	48 (0, 225)	135 (0, 533)	40 (0, 286)	13 (0, 177)	4 (0, 120)
thymus	232 (0, 563)	84 (0, 335)	40 (0, 271)	22 (0, 226)	143 (0, 529)	30 (0, 307)	8 (0, 232)	3 (0, 183)	152 (0, 522)	31 (0, 307)	9 (0, 232)	4 (0, 183)	294 (0, 579)	136 (0, 350)	84 (0, 279)	57 (0, 232)	296 (0, 1027)	124 (0, 731)	74 (0, 606)	48 (0, 508)	401 (27, 1027)	198 (0, 731)	130 (0, 606)	88 (0, 508)
thyroid	264 (9, 559)	106 (0, 338)	57 (0, 273)	34 (0, 228)	160 (39, 464)	32 (0, 243)	10 (0, 175)	5 (0, 143)	167 (42, 453)	37 (0, 244)	14 (0, 175)	7 (0, 143)
vagina	254 (0, 563)	104 (0, 337)	58 (0, 270)	37 (0, 222)

## Sheet: SupplementaryTable5
Supplementary Table 5: Number of regions with no enriched TF at different p-value cutoffs
	Narrow Peak												Broad Peak
	Promoter				Enhancer				Active enhancer				Promoter				Enhancer				Active enhancer
	0.01	0.001	0.0001	1e-05	0.01	0.001	0.0001	1e-05	0.01	0.001	0.0001	1e-05	0.01	0.001	0.0001	1e-05	0.01	0.001	0.0001	1e-05	0.01	0.001	0.0001	1e-05
adipose	0	8	698	2538	0	119	11316	26450	260	400	12842	34154
adrenal_gland	27	35	863	3355	572	688	13964	50606	202	276	9546	31454	2	11	587	2002	0	131	12704	30232	0	30	2310	5354
aorta	0	6	659	2408	0	71	7843	18291	0	38	3537	7710	2	6	391	1506	0	162	16459	48722	0	20	1946	4317
bladder	20	27	1204	4748	0	7	9688	87404	0	1	1472	9564
blood	0	3	736	2342	0	336	37507	99474	0	63	5339	13764	0	3	260	798	0	42	3554	8578	0	1	109	277
bone	23	31	917	3718	809	1104	32512	98666	170	338	17492	45965	12	15	551	1630	0	84	11652	37858	0	37	4263	13286
brain	0	11	881	2755	0	426	40034	94753	0	154	13265	28582	0	2	146	440	0	1	86	187
breast	0	10	594	2043	0	320	30612	71346	0	20	1580	3314	12	15	381	1452	16	117	10982	31557	2	19	2012	6269
cervix	34	43	823	3378	319	468	19744	57252	20	64	5329	13414	8	10	291	995	0	44	5377	16644	0	2	626	2066
colon	0	9	791	2884	0	191	21556	51557	0	71	6253	14415	0	2	267	754	0	0	81	230	0	0	2	12
duodenum	0	8	853	2945	0	232	19193	43912	0	75	5668	12325	0	1	133	515	0	0	75	180	0	2	284	738
embryonic	0	3	740	2444	0	680	68618	168266	0	116	11135	25036	0	1	202	597	0	46	3418	7646	0	0	70	158
esophagus	0	8	826	2622	0	79	6756	14501	0	40	2779	5619	2	14	756	2425
gingiva	44	53	1248	4913
glia	0	7	1001	4315	0	22	2812	7148					9	14	481	1601	0	78	9198	25800	0	21	2531	7325
heart	0	5	797	2681	0	416	34909	79647	0	172	12481	27922	0	1	222	749	0	243	19672	49694	0	45	3390	7185
kidney	1	5	832	3091	435	596	16314	50394	77	143	7477	20368	5	11	494	1608	0	27	2647	6910
liver	0	9	860	2964	0	75	10404	26937	0	15	1560	3873	8	10	400	1363	0	77	9941	30410	0	5	359	1068
lung	0	6	735	2762	0	243	23358	55359	0	54	4582	9625	0	0	233	702	0	16	1849	4090	0	0	104	258
muscle	0	5	769	2656	0	544	52844	122075	0	183	15420	32556	0	1	346	983	0	59	4496	9198	0	13	717	1536
nerve	18	27	1222	5035	0	190	29299	97848	0	153	19486	58914
neuron	0	3	521	1853	0	192	22110	53405	0	6	1135	2705	0	1	233	748	0	17	1538	3497	0	9	709	1800
ovary	23	36	1308	5005	0	143	31879	146984	0	102	15492	53775	2	7	514	1832	0	192	16703	47000	0	40	3114	7378
pancreas	0	9	724	2798	0	173	15212	36790	0	30	2368	5198	6	11	823	2692	0	335	27374	70879	0	19	2107	5007
placenta	0	3	465	2039	0	232	21265	50383	0	74	4144	9242	7	14	631	2190	0	85	7560	18148	0	21	1435	3250
prostate	1	5	432	1878	385	678	27885	81773	70	243	14390	36098
rectum	2	15	1367	5111	0	35	3582	8594	0	9	1179	2525	0	3	263	733	0	0	47	114	0	0	2	4
retina	0	4	657	2889
salivary_gland	33	43	1168	4539	0	268	36247	107696	0	63	7606	19993
skin	0	9	800	2378	0	503	56296	141152	0	76	5428	12435	0	1	342	865	0	86	8132	17347	0	4	453	1026
spinal_cord	0	5	639	2724	0	322	49986	143836	0	102	11696	27198
spleen	26	37	973	4101	827	994	16135	58684	294	389	9935	33059
stomach	0	8	930	3480	0	346	30846	69973	0	66	4714	9948	0	1	189	566	0	6	458	1000	0	2	6	6
stromal	96	115	1629	7549	727	808	7496	36066	152	170	3464	15063	11	25	1000	3443	0	387	33202	100986	0	109	7561	19114
testis	0	3	422	1749	1172	1272	6489	38930
thymus	34	42	1020	4502	291	443	16483	50610	9	66	5153	13033	3	4	452	1598	9	42	3004	7317	0	3	338	808
thyroid	0	4	495	2242	0	5	428	974	0	1	194	434
vagina	29	41	1080	4068

## Sheet: SupplementaryTable6
Supplementary Table 6: Genome coverge of all resources considered in the comparison analysis
Resource	Type	Genome coverage	Genome coverage fraction	Number of regions
CONREL narrow (global)	Promoter	25488643	0.0079652	25512
CONREL broad (global)	Promoter	30599944	0.00956248	28307
GeneHancer	Promoter	72447469	0.0226398	23725
Ensembl	Promoter	72858670	0.0227683	35035
SCREEN	Promoter	9941504	0.00310672	34734
CONREL narrow (global)	Enhancer	980080993	0.306275	716249
CONREL broad (global)	Enhancer	1347251757	0.421016	303125
geneHancer	Enhancer	360359358	0.112612	246906
ensembl	Enhancer	340176755	0.106305	273175
enhancerAtlas	Enhancer	1818995370	0.568436	2464777
DENdb	Enhancer	1383043500	0.432201	3506396
SCREEN	Enhancer	222228613	0.0694464	808157
CONREL narrow (global)	Active enhancer	509458088	0.159206	290424
CONREL broad (global)	Active enhancer	723939328	0.226231	115720
